# Supplementary material for: What stakeholders think: perceptions of perinatal depression and screening in China’s primary care system
Source: BMC Pregnancy Childbirth. 2021 Jan 6;21:15. doi: 10.1186/s12884-020-03473-y (PMC7789622; doi:10.1186/s12884-020-03473-y)
Supplement: Supplementary file 1 — Additional file 1. Interview Guide for Families. Interview Guide for Healthcare Provider. Interview Guide for Women. Interview Guide for Policymaker. [file 12884_2020_3473_MOESM1_ESM.zip]

Archive with 4 entries (4 files):
- BMC Premji et al File 1_Guide FGD_FamilesR4.docx
- BMC Premji et al File 2_Guide FGD_Healthcare ProvidersR4.docx
- BMC Premji et al File 3_Guide FGD_WomenR4.docx
- BMC Premji et al File 4_Guide Interview_Policy D-MR4.docx
